# Supplementary material for: Azacitidine Omega-3 Self-Assemblies: Synthesis, Characterization, and Potent Applications for Myelodysplastic Syndromes
Source: Pharmaceuticals (Basel). 2021 Dec 17;14(12):1317. doi: 10.3390/ph14121317 (PMC8706301; doi:10.3390/ph14121317)
Supplement: Supplementary file 1 [file pharmaceuticals-14-01317-s001.zip]

Archive with 1 entries (1 files):
- pharmaceuticals-1466063-supplementary.pdf
